# Supplementary material for: From Diagnosis to Decision-Making: A Systematic Review of the Management of Reverse Hill-Sachs Lesions after Posterior Shoulder Dislocations
Source: J Clin Med. 2024 Apr 3;13(7):2085. doi: 10.3390/jcm13072085 (PMC11012447; doi:10.3390/jcm13072085)
Supplement: Supplementary file 1 [file jcm-13-02085-s001.zip]

Archive with 1 entries (1 files):
- jcm-2861166-supplementary.pdf
